# Supplementary material for: Directed Evolution of a Nonheme Diiron N-oxygenase AzoC for Improving Its Catalytic Efficiency toward Nitrogen Heterocycle Substrates
Source: Molecules. 2022 Jan 27;27(3):868. doi: 10.3390/molecules27030868 (PMC8840469; doi:10.3390/molecules27030868)
Supplement: Supplementary file 1 [file molecules-27-00868-s001.zip]

Archive with 1 entries (1 files):
- molecules-1556231-supplementary.pdf
